# Supplementary material for: The panoramic picture of pepsinogen gene family with pan‐cancer
Source: Cancer Med. 2020 Oct 17;9(23):9064–80. doi: 10.1002/cam4.3489 (PMC7724489; doi:10.1002/cam4.3489)
Supplement: Supplementary file 2 — Table S1 [file CAM4-9-9064-s002.xlsx]

## Sheet: Table S1
Table S1. Basic information of 33 type of cancers from TCGA.
Cancer Type	Cancer Cases	Normal Cases
ACC	79	0
BLCA	411	19
BRCA	1104	113
CESC	306	3
CHOL	36	9
COAD	471	41
DLBC	48	0
ESCA	162	11
GBM	168	5
HNSC	502	44
KICH	65	24
KIRC	535	72
KIRP	289	32
LAML	151	0
LGG	529	0
LIHC	374	50
LUAD	526	59
LUSC	501	49
MESO	86	0
OV	379	0
PAAD	178	4
PCPG	183	3
PRAD	499	52
READ	167	10
SARC	263	2
SKCM	471	1
STAD	375	32
TGCT	156	0
THCA	510	58
THYM	119	2
UCEC	548	35
UCS	56	0
UVM	80	0
