# Supplementary material for: The panoramic picture of pepsinogen gene family with pan‐cancer
Source: Cancer Med. 2020 Oct 17;9(23):9064–80. doi: 10.1002/cam4.3489 (PMC7724489; doi:10.1002/cam4.3489)
Supplement: Supplementary file 3 — Table S2 [file CAM4-9-9064-s003.xlsx]

## Sheet: Table S4
Table S4. Differential PGs expression based on categorical variable analysis grouped by the median expression of each tissue.
Cancer type	level	cancer	normal	p
HNSC		502	44
HNSC	high	254 (50.6)	19 (43.2)	0.432
HNSC	low	248 (49.4)	25 (56.8)
LUSC		501	49
LUSC	high	226 (45.1)	49 (100.0)	<0.001
LUSC	low	275 (54.9)	0 ( 0.0)
LIHC		374	50
LIHC	high	210 (56.1)	2 ( 4.0)	<0.001
LIHC	low	164 (43.9)	48 (96.0)
COAD		471	41
COAD	high	256 (54.4)	0 ( 0.0)	<0.001
COAD	low	215 (45.6)	41 (100.0)
READ		167	10
READ	high	88 (52.7)	0 ( 0.0)	0.004
READ	low	79 (47.3)	10 (100.0)
LUAD		526	59
LUAD	high	233 (44.3)	59 (100.0)	<0.001
LUAD	low	293 (55.7)	0 ( 0.0)
STAD		375	32
STAD	high	184 (49.1)	19 (59.4)	0.35
STAD	low	191 (50.9)	13 (40.6)
CHOL		36	9
CHOL	high	22 (61.1)	0 ( 0.0)	0.004
CHOL	low	14 (38.9)	9 (100.0)
UCEC		548	35
UCEC	high	277 (50.5)	14 (40.0)	0.3
UCEC	low	271 (49.5)	21 (60.0)
BLCA		411	19
BLCA	high	205 (49.9)	10 (52.6)	1
BLCA	low	206 (50.1)	9 (47.4)
BRCA		1104	113
BRCA	high	556 (50.4)	52 (46.0)	0.435
BRCA	low	548 (49.6)	61 (54.0)
ESCA		162	11
ESCA	high	78 (48.1)	8 (72.7)	0.205
ESCA	low	84 (51.9)	3 (27.3)
THCA		510	58
THCA	high	221 (43.3)	32 (55.2)	0.114
THCA	low	289 (56.7)	26 (44.8)
PRAD		499	52
PRAD	high	250 (50.1)	25 (48.1)	0.895
PRAD	low	249 (49.9)	27 (51.9)
KICH		65	24
KICH	high	26 (40.0)	18 (75.0)	0.007
KICH	low	39 (60.0)	6 (25.0)
KIRP		289	32
KIRP	high	132 (45.7)	28 (87.5)	<0.001
KIRP	low	157 (54.3)	4 (12.5)
