# Supplementary material for: The panoramic picture of pepsinogen gene family with pan‐cancer
Source: Cancer Med. 2020 Oct 17;9(23):9064–80. doi: 10.1002/cam4.3489 (PMC7724489; doi:10.1002/cam4.3489)
Supplement: Supplementary file 4 — Table S3 [file CAM4-9-9064-s004.xlsx]

## Sheet: Table S3
Table S3. Differential PGs expression based on categorical variable analysis grouped by TPM = 6
Cancer Type	level	cancer	normal	p
HNSC		502	44
HNSC	low	502 (100.0)	44 (100.0)	NA
LUSC		501	49
LUSC	high	78 (15.6)	49 (100.0)	<0.001
LUSC	low	423 (84.4)	0 ( 0.0)
LIHC		374	50
LIHC	high	54 (14.4)	0 ( 0.0)	0.008
LIHC	low	320 (85.6)	50 (100.0)
COAD		471	41
COAD	high	6 ( 1.3)	0 ( 0.0)	1
COAD	low	465 (98.7)	41 (100.0)
READ		167	10
READ	high	4 ( 2.4)	0 ( 0.0)	1
READ	low	163 (97.6)	10 (100.0)
LUAD		526	59
LUAD	high	262 (49.8)	59 (100.0)	<0.001
LUAD	low	264 (50.2)	0 ( 0.0)
STAD		375	32
STAD	high	224 (59.7)	21 (65.6)	0.642
STAD	low	151 (40.3)	11 (34.4)
CHOL		36	9
CHOL	high	1 ( 2.8)	0 ( 0.0)	1
CHOL	low	35 (97.2)	9 (100.0)
UCEC		548	35
UCEC	high	2 ( 0.4)	0 ( 0.0)	1
UCEC	low	546 (99.6)	35 (100.0)
BLCA		411	19
BLCA	high	5 ( 1.2)	0 ( 0.0)	1
BLCA	low	406 (98.8)	19 (100.0)
BRCA		1104	113
BRCA	high	13 ( 1.2)	1 ( 0.9)	1
BRCA	low	1091 (98.8)	112 (99.1)
ESCA		162	11
ESCA	high	48 (29.6)	8 (72.7)	0.009
ESCA	low	114 (70.4)	3 (27.3)
THCA		510	58
THCA	low	510 (100.0)	58 (100.0)	NA
PRAD		499	52
PRAD	high	250 (50.1)	25 (48.1)	0.895
PRAD	low	249 (49.9)	27 (51.9)
KICH		65	24
KICH	low	65 (100.0)	24 (100.0)	NA
KIRP		289	32
KIRP	low	289 (100.0)	32 (100.0)	NA
