# Supplementary material for: The panoramic picture of pepsinogen gene family with pan‐cancer
Source: Cancer Med. 2020 Oct 17;9(23):9064–80. doi: 10.1002/cam4.3489 (PMC7724489; doi:10.1002/cam4.3489)
Supplement: Supplementary file 5 — Table S4 [file CAM4-9-9064-s005.xlsx]

## Sheet: Table S2
Table S2. Correlation of PGs expression with tumor immune cells infiltration in human cancer
Correlation Coefficient	PGC	PGA3	PGA4	PGA5
GLDC	0.109979	0.0584253	0.0605003	0.0726019
COCH	0.154318	0.0694205	0.0376272	0.0708007
SLC15A2	0.0736565	-0.0356774	-0.0299905	-0.0429697
CR2	0.250709	0.204418	0.244647	0.212596
HLA-DOB	0.215013	0.149998	0.174816	0.116706
SPIB	0.223896	0.183558	0.195006	0.167356
PNOC	0.245592	0.26116	0.239704	0.231392
BLK	0.335836	0.294006	0.299479	0.256876
CD19	0.253775	0.187173	0.226082	0.20022
TNFRSF17	0.346034	0.283802	0.262924	0.234288
GNG7	0.239216	0.229969	0.215949	0.267708
CCR9	0.204699	0.22053	0.193539	0.239893
BLNK	0.135744	0.0301064	0.0469516	-0.0396563
ABCB4	0.0898467	0.107509	0.115439	0.137809
MEF2C	0.0976496	0.0507633	0.0421177	0.088708
IGHM	0.320229	0.250317	0.278179	0.210891
TCL1A	0.174188	0.194125	0.181858	0.191902
BCL11A	-0.151758	-0.0432309	-0.0537049	-0.0193555
MS4A1	0.258785	0.240392	0.238421	0.205997
SCN3A	0.19843	0.219677	0.169563	0.210835
MICAL3	-0.224474	-0.151918	-0.126165	-0.10775
IGHD	0.333475	0.216061	0.218605	0.199008
IGKC	0.318609	0.22387	0.231438	0.187951
CD72	0.026473	0.0344428	0.0521243	-0.00493578
IGLC1	NA	NA	NA	NA
QRSL1	-0.114363	-0.114969	-0.142941	-0.140618
OSBPL10	-0.0716227	-0.103871	-0.152736	-0.109372
BACH2	0.0404763	0.107426	0.0695597	0.127719
FCRL2	0.265595	0.258743	0.247858	0.225516
DNAJB1	-0.111049	-0.065578	-0.057004	-0.0626488
ZFP36L2	0.0449218	-0.0261408	-0.0544957	-0.0135
VAMP2	0.00782311	0.0807078	0.0383938	0.0731214
PPP1R2	-0.0790434	-0.0981309	-0.120751	-0.0569693
TBCC	-0.0424468	-0.119233	-0.0951621	-0.129592
LEPROTL1	-0.137579	-0.134511	-0.175995	-0.17553
CAMLG	-0.202928	-0.0882065	-0.133424	-0.0803522
KLF9	0.133782	0.137594	0.0920294	0.200519
GADD45A	0.0361762	-0.00889836	0.0231761	-0.0176105
CD8A	0.087645	0.109356	0.133251	0.0807407
ZNF91	-0.108251	-0.117153	-0.112313	-0.0843948
PF4	0.35115	0.258772	0.148063	0.252537
THUMPD1	-0.20684	-0.193637	-0.238381	-0.213261
TSC22D3	0.226971	0.232427	0.219548	0.303171
SLC16A7	0.203633	0.235543	0.216353	0.241781
GZMM	0.148478	0.15243	0.182029	0.139691
SIK1	0.137678	0.091058	0.0959161	0.108214
RBM3	-0.139325	-0.115167	-0.129376	-0.175207
APBA2	0.0212191	0.053047	0.0488221	0.0602641
HAUS3	-0.168995	-0.162584	-0.20467	-0.177255
SF1	-0.19624	-0.141414	-0.136834	-0.161744
FLT3LG	-0.0156869	0.0500075	0.01703	0.028407
TMEM259	-0.0699911	-0.0534673	-0.0805149	-0.0661642
ZNF609	-0.0796704	-0.0566342	-0.0836916	-0.0428018
SRSF7	-0.190659	-0.116189	-0.118259	-0.174207
PRF1	0.0452893	0.080962	0.10345	0.0512364
TMC6	-0.0685445	-0.121048	-0.122559	-0.112013
KAT6A	-0.105762	-0.123424	-0.176315	-0.139897
ZNF22	-0.204722	-0.179605	-0.147808	-0.183179
ABT1	-0.110586	-0.124769	-0.12352	-0.191412
CDKN2AIP	-0.0708863	-0.0661164	-0.100205	-0.129695
PRR5	-0.0579216	-0.109647	-0.0861772	-0.0953468
LIME1	0.161233	0.0378575	0.0205004	-0.00472574
MAPKAPK5-AS1	-0.161276	-0.154348	-0.142122	-0.145011
THBS1	-0.0286664	-0.00139476	-0.0332716	0.0360968
SIAH1	-0.163022	-0.167231	-0.160228	-0.236384
TGIF1	-0.126848	-0.143764	-0.140739	-0.146922
HES1	0.0500635	-0.0747313	-0.0924402	-0.0696175
KBTBD11	0.0170669	-0.0343744	-0.0514359	-0.0234364
THBS4	-0.0750836	-0.0337088	-0.0326729	0.00616372
KCNH2	-0.0257335	0.0109682	0.0475592	0.0444659
ABHD2	0.0470393	0.00206754	-0.0624097	-0.0560086
RNASE2	0.00357524	0.0359168	0.00745369	0.0320942
CLC	0.180885	0.239221	0.209428	0.205359
PTGDR2	0.484052	0.397691	0.389504	0.363275
CD101	0.0306879	0.0429693	-0.000945679	0.0318394
SYNJ1	-0.0389903	-0.082639	-0.0951826	-0.0518654
CCR3	0.122027	0.151662	0.0828126	0.100058
HIST1H1C	0.207983	0.0969007	0.109141	0.110758
IL5RA	0.197259	0.25956	0.190975	0.237735
GALC	0.0917906	0.0459161	0.0409985	0.0483447
CAT	0.141048	0.108084	0.0113608	0.0794086
TIPARP	0.090907	0.0936854	0.0641249	0.0823833
TKTL1	0.0288324	0.100303	0.0758704	0.11794
LRP5L	-0.120467	-0.196412	-0.208654	-0.16011
RRP12	-0.130449	-0.20285	-0.180336	-0.200704
RCOR3	-0.0751145	-0.108817	-0.132028	-0.115168
SMPD3	0.232551	0.11414	0.153429	0.0982283
CYSLTR2	0.0328407	0.0855992	0.0275651	0.0624789
HRH4	0.0242313	0.129369	0.0682188	0.108763
ACACB	0.160957	0.102428	0.0915442	0.151544
MYO15B	0.0656007	0.0458028	0.0539568	0.0215721
BLVRB	0.223793	0.141513	0.165887	0.142796
TACSTD2	0.0559019	-0.0358613	-0.0399064	-0.0398699
CSF1R	0.104853	0.10367	0.0686951	0.0820358
F13A1	0.109561	0.176652	0.119961	0.183864
RAP1GAP	0.332632	0.175323	0.20623	0.18344
VASH1	0.0463849	-0.00906405	-0.0374888	-0.00354709
FABP4	0.104888	0.180915	0.149317	0.188935
PREP	-0.0679212	-0.0835553	-0.128041	-0.10449
MMP12	-0.0858389	-0.0620073	-0.111081	-0.111739
CTNS	0.0658643	0.0090891	-0.0500777	-0.0150373
SYT17	0.0712685	-0.00847448	-0.0241118	0.00166342
CD1C	0.251299	0.249407	0.221409	0.251316
GUCA1A	-0.138107	-0.0599424	-0.0551228	-0.0225553
CLEC10A	0.13417	0.183331	0.146195	0.182775
CD1B	0.166487	0.150365	0.120292	0.149129
CH25H	0.137674	0.131085	0.100471	0.152923
PPARG	0.160354	0.0827188	0.0403958	0.0210132
CD1E	0.21488	0.229535	0.201192	0.215387
ABCG2	0.162623	0.126475	0.143264	0.162451
FZD2	0.067527	-0.0500837	-0.0769801	-0.046139
CD1A	0.0985645	0.151161	0.132115	0.156132
SLC7A8	0.278602	0.264802	0.269843	0.255954
PDXK	-0.0732301	-0.10411	-0.12782	-0.0938387
NUDT9	-0.099413	-0.0537693	-0.115204	-0.0859306
MS4A6A	-0.0136394	0.0404335	0.0224037	0.0125339
HS3ST2	-0.0613207	-0.0137785	-0.00732951	-0.0463243
DCSTAMP	-0.0930917	-0.113633	-0.113359	-0.12616
LMAN2L	-0.109909	-0.0802118	-0.136911	-0.0546183
EMP1	-0.0927692	0.00631283	-0.0225997	0.0530344
SCARB2	-0.0953254	-0.0580778	-0.121437	-0.0779821
RAI14	-0.0474691	-0.0700849	-0.068576	-0.0333567
CTSK	-0.0120425	-0.0243341	-0.00444449	0.00932084
APOE	-0.0383119	-0.0439956	-0.00102676	-0.0624673
CD163	-0.0394559	0.0139535	-0.0321811	-0.0235296
FDX1	0.0457814	0.0230977	0.016617	0.00634812
SCG5	0.128447	0.192733	0.183165	0.194824
CYBB	-0.0173547	0.00425549	-0.0194116	-0.0319906
ME1	0.0884193	0.101343	0.111517	0.159248
GPC4	-0.121462	-0.0191469	-0.0662133	-0.0206013
SULT1C2	0.417795	0.255197	0.199017	0.215166
MARCO	-0.158723	-0.0752941	-0.093376	-0.0601077
CCL7	-0.152665	-0.127205	-0.156196	-0.132912
CHIT1	0.031489	0.00988963	0.0335258	0.00148036
MSR1	-0.118709	-0.0698997	-0.10245	-0.121603
CHI3L1	-0.0231081	-0.108809	-0.102037	-0.0690028
CD84	-0.0284266	0.0132104	-0.0100279	-0.0345101
PTGDS	0.250181	0.229713	0.260881	0.251754
SGMS1	-0.062613	-0.0854845	-0.0790014	-0.0883567
BCAT1	-0.145158	-0.116931	-0.115485	-0.0891354
FN1	-0.232917	-0.153268	-0.137631	-0.0864247
CXCL5	0.111115	0.0180596	-0.0253667	0.00112149
GM2A	-0.162221	-0.0922294	-0.102829	-0.112069
ATG7	-0.0431669	-0.0725545	-0.123871	-0.0692629
PCOLCE2	-0.0797726	0.0687096	0.0735473	0.127869
MS4A4A	-0.0516752	0.0293696	-0.00216393	-0.0118181
CLEC5A	-0.141005	-0.135864	-0.167766	-0.147849
DNASE2B	0.0244758	0.0487534	0.0366902	0.0370426
COLEC12	-0.00160344	0.0805283	0.0631959	0.109183
COL8A2	-0.0406447	0.00998304	-0.00218504	0.0288193
ABCC4	0.0491723	-0.0292082	-0.0564071	0.00862032
MPO	-0.0440455	0.0465857	0.0657252	0.0642869
SCG2	0.0655812	0.14384	0.136753	0.131617
MAOB	0.155688	0.0875228	0.0863691	0.138219
VWA5A	0.172454	0.137584	0.133723	0.155655
KIT	0.28606	0.238765	0.204759	0.256598
PTGS1	0.187671	0.16083	0.157483	0.218531
CALB2	-0.1708	-0.0189226	-0.0128139	0.000239782
CPA3	0.352927	0.308622	0.271956	0.330046
CTSG	0.113421	0.189377	0.174215	0.245598
TPSAB1	0.336949	0.312593	0.296503	0.347124
SLC18A2	0.239401	0.264626	0.182925	0.210279
ADCYAP1	0.150277	0.129429	0.123375	0.209555
TAL1	0.160074	0.100087	0.0585788	0.153385
SIGLEC6	0.266907	0.302255	0.25532	0.310627
NR0B1	0.194936	0.224422	0.207518	0.25358
CEACAM8	-0.149526	-0.0237812	-0.0548703	0.00102911
HPGDS	0.288126	0.313189	0.255306	0.303134
ELANE	0.179216	0.23579	0.223617	0.290212
HDC	0.38295	0.389921	0.368644	0.420039
TPSB2	0.355157	0.286828	0.27325	0.343661
MS4A2	0.269422	0.275912	0.223195	0.297932
GATA2	0.127031	0.125179	0.115375	0.189805
HPGD	0.20732	0.287767	0.27764	0.238728
PRG2	-0.0233626	0.0348346	-0.0797118	0.0480961
PPM1H	0.0378408	-0.0558195	-0.0575045	-0.0723784
CMA1	0.109283	0.149652	0.157698	0.201601
LINC01140	0.0411167	0.0958529	0.0773848	0.130999
MLPH	0.367005	0.156823	0.127167	0.130223
SLC24A3	0.0521063	0.00759253	-0.0115272	0.0585691
UBE2L3	-0.22714	-0.160134	-0.179136	-0.191198
ANP32B	-0.320939	-0.252943	-0.218838	-0.268529
NAP1L4	-0.252717	-0.182916	-0.220396	-0.208609
RPA1	-0.175675	-0.105402	-0.151257	-0.122418
SEC24C	-0.0215046	-0.0556587	-0.0647967	-0.0613393
SLC25A12	-0.195429	-0.093887	-0.173612	-0.0925661
ASF1A	-0.0880943	-0.102182	-0.153297	-0.138402
ATF2	-0.0997533	-0.111901	-0.176244	-0.164231
BATF	0.0613928	-0.0247514	-0.00614258	-0.0424681
GOLGA8A	-0.0856784	-0.157578	-0.152325	-0.112802
ICOS	0.068431	0.0529729	0.077228	0.0518524
FRYL	-0.112625	-0.0938366	-0.127564	-0.106636
PPP2R5C	-0.247042	-0.102504	-0.16643	-0.124987
SRSF10	-0.193098	-0.175577	-0.190668	-0.209484
LRBA	-0.0440822	-0.085546	-0.134022	-0.158995
FAM111A	-0.0938337	-0.110017	-0.153508	-0.15028
NUP107	-0.172015	-0.202517	-0.171725	-0.180572
PHF10	-0.171261	-0.157536	-0.198771	-0.13144
BORA	-0.134054	-0.131473	-0.170361	-0.176933
DDX50	-0.119252	-0.166639	-0.169592	-0.149673
STK39	-0.026527	-0.0907524	-0.111824	-0.146447
PTPN13	-0.0111824	0.0515363	0.0598028	0.134752
CHGB	0.248498	0.301082	0.261836	0.282532
TOX	0.0966379	0.15335	0.120982	0.155883
CDK5R1	-0.0949136	-0.0525725	-0.035436	-0.065526
CXCL13	0.0520924	0.0819674	0.114662	0.0620839
PVALB	0.126215	0.179222	0.217249	0.211273
CXCR5	0.208249	0.253298	0.237801	0.216315
MAF	-0.00231639	0.087229	0.0629064	0.102473
PDCD1	0.0263067	0.0591048	0.101647	0.039155
ICA1	0.0600059	-0.0369279	-0.0411909	-0.058822
LDLRAD4	0.0659279	0.0705834	0.0179743	0.0872992
MYO7A	-0.00638244	-0.0388185	-0.0348264	-0.0327152
TSHR	0.198597	0.161115	0.100183	0.129839
ST8SIA1	0.0469348	0.115562	0.0896762	0.136788
MYO6	-0.0402644	-0.11868	-0.127876	-0.138685
SMAD1	-0.13863	-0.107734	-0.153704	-0.129449
CHI3L2	0.130709	0.155968	0.135441	0.186618
PASK	-0.0557626	-0.0935386	-0.103873	-0.118737
HIST1H4J	-0.16163	-0.145477	-0.137801	-0.142815
POMT1	-0.0659367	-0.117767	-0.104735	-0.0487166
MAGEH1	0.159825	0.172939	0.144791	0.212325
HEY1	-0.14324	-0.17242	-0.19319	-0.134748
SH3TC1	0.211995	0.095574	0.0808748	0.147394
B3GAT1	0.270706	0.287998	0.339427	0.317845
KCNK5	0.278179	0.115538	0.121192	0.10932
THADA	-0.0469882	-0.127719	-0.119306	-0.103113
SIRPG	0.0941445	0.0881736	0.119492	0.0701785
SLC7A10	0.123484	0.115647	0.120645	0.1907
KIAA1324	0.30657	0.16244	0.141347	0.136256
ZNF764	0.149956	-0.0144114	-0.0185815	0.00238599
